# Supplementary material for: Multiparametric Magnetic Resonance Imaging of Penile Cancer: A Pictorial Review
Source: Cancers (Basel). 2023 Nov 8;15(22):5324. doi: 10.3390/cancers15225324 (PMC10670261; doi:10.3390/cancers15225324)
Supplement: Supplementary file 1 [file cancers-15-05324-s001.zip]

Archive with 1 entries (1 files):
- cancers-2673158-supplementary.pdf
